# Supplementary material for: Association between Body Composition and the Risk of Portopulmonary Hypertension Assessed by Computed Tomography in Patients with Liver Cirrhosis
Source: J Clin Med. 2023 May 9;12(10):3351. doi: 10.3390/jcm12103351 (PMC10219301; doi:10.3390/jcm12103351)
Supplement: Supplementary file 1 [file jcm-12-03351-s001.zip]

Archive with 1 entries (1 files):
- jcm-2292504-supplementary.pdf
